# Supplementary material for: Expression analysis of genes associated with human osteosarcoma tumors shows correlation of RUNX2 overexpression with poor response to chemotherapy
Source: BMC Cancer. 2010 May 13;10:202. doi: 10.1186/1471-2407-10-202 (PMC2875220; doi:10.1186/1471-2407-10-202)
Supplement: Additional file 1 — Primer sequences. Primer sequences for Real-Time PCR [file 1471-2407-10-202-S1.XLS]

## Sheet: Osteo expression log 10
Sample	Preservation	Huvos grade	Group	Type	Age	Sex	Site	Histology	Necrosos after chemo	RUNX2	DOCK5	TNFRSF10A	HISTH2BE	CDKN1A	SPP1	P53	IBSP	CCNB1	BMP2	LSAMP	RB1	FOS	MYC	RECQL4	CDC5L
HOB A	FROZEN	NA	HOB	N	NA	M	femur	osteoblasts normal	NA	-0.189489	-0.15065	0.00864555	-0.102276	-0.579278	-1.11708	0.123098	-0.806004	0.075451	-0.640265	0.269165	0.271455	-0.978984	0.184969	0.107749	-0.0579695
HOB B	FROZEN	NA	HOB	N	NA	M	femur	osteoblasts normal	NA	0.00028944	-0.0335746	0.0193755	0.0368441	0.239226	0.555742	-0.245265	0.515265	-0.062007	0.0816243	-0.0535262	-0.0706275	0.875425	-0.238185	-0.108979	-0.0516187
HOB C	FROZEN	NA	HOB	N	NA	F	femur	osteoblasts normal	NA	0.400325	0.14374	-0.68224	0.0948425	-0.239606	0.206325	0.237754	0.464008	0.0409218	-0.161847	-0.362617	-0.122246	1.09419	0.211697	0.137126	-0.121798
HOB D	FROZEN	NA	HOB	N	NA	M	femur	osteoblasts normal	NA	0.0864626	0.168824	0.434498	0.105431	0.256056	0.196276	-0.0108284	0.172836	0.20192	0.267156	0.154827	0.0473905	-0.689846	-0.0248324	-0.0457274	0.109622
HOB E	FROZEN	NA	HOB	N	NA	M	femur	osteoblasts normal	NA	-0.297588	-0.128339	0.219721	-0.134842	0.323602	0.158734	-0.104759	-0.346105	-0.256286	0.453333	-0.00784882	-0.125972	-0.30078	-0.133649	-0.090169	0.121763
176	FROZEN	III	Good	T	7	M	humerus	chondroblastic	95	0.320155	-1.57225	-0.635815	-0.633647	-1.13477	0.445866	-2.53426	1.32225	?	?	?	?	?	?	?	?
177	FROZEN	III	Good	T	10	M	femur	chondroblastic	99	1.47954	-0.406785	-0.486313	0.29522	-0.560956	2.95547	0.131501	2.26135	0.0921147	1.07901	-0.77243	-0.423452	0.795861	1.00765	1.06212	-0.654658
186	FROZEN	III	Good	T	7	F	humerus	osteoblastic	99	0.447606	-0.900471	-0.706096	-0.405146	-0.982036	2.4334	-1.04577	0.956516	?	?	?	?	?	?	?	?
255	FROZEN	III	Good	T	9	M	tibia	osteoblastic	95	1.16844	-0.0652669	0.883245	0.415973	0.277151	3.53999	-0.414726	2.25209	0.416123	1.59863	0.269845	-0.115128	1.15841	0.914774	1.49074	-0.154013
259	FROZEN	III	Good	T	7	M	femur	osteoblastic	95	0.209675	-2.21778	-1.37232	-0.436011	-1.81733	1.37111	-2.37091	0.815183	0.184945	-0.103398	-1.61696	-1.51478	-0.0115666	-0.809887	0.32478	-0.875167
260	FROZEN	III	Good	T	14	F	femur	osteoblastic	95	0.752375	-2.13543	0.191216	0.352387	-1.02013	1.9378	-1.74013	1.19693	0.0842075	0.343856	-1.39378	-0.235646	1.46209	1.47941	0.684858	-0.0513571
214	PARAFIN	IV	Good	T	4	F	femur	osteoblastic	100	0.743533	-1.42729	-0.641485	-0.192612	-0.739642	3.66511	-1.61405	2.3948	0.157531	1.13031	-1.89302	-1.62345	0.500141	-0.0323374	0.474835	0.601539
217	PARAFIN	III	Good	T	10	F	tibia	osteoblastic	95	0.306998	-2.60387	-0.145671	0.473812	-1.67372	1.96426	-1.27924	-0.632279	-0.503796	-0.912106	-2.52588	-3.32179	-0.173803	-0.226948	1.28248	0.561922
220	PARAFIN	IV	Good	T	12	M	tibia	fibroblastic	100	0.292366	-1.83914	-0.0917529	0.186313	-0.618198	2.66119	-0.991873	0.644879	-0.22459	-0.958745	-3.24241	-1.4011	0.719074	0.267516	0.838541	1.17627
223	PARAFIN	III	Good	T	12	F	humerus	osteoblastic	95	0.778971	-0.768823	-0.538284	0.102756	-0.279185	2.7171	-1.45506	2.14212	0.115248	1.22584	0.000648659	-1.95926	0.0424611	0.163039	0.979943	1.23408
230	PARAFIN	III	Good	T	12	F	fibula	osteoblastic	98	0.0307711	-2.18913	?	0.848563	-2.30445	-0.616149	-2.34153	-2.00859	-0.971821	0.324776	-1.29551	-3.15642	-3.28561	0.67295	2.17849	-0.988386
174	FROZEN	II	Poor	T	14	M	femur	osteoblastic	80	0.945902	-1.20585	0.359073	-0.324034	-0.723716	2.86366	-0.785259	2.0775	0.359502	1.33346	-0.126679	-0.334204	1.87109	?	?	?
178	FROZEN	I	Poor	T	5	F	humerus	osteoblastic	35	1.28097	-1.43083	-0.769369	-0.0647038	-1.0826	2.03441	-1.62403	1.69123	0.187164	0.666278	-0.625967	-0.193187	0.835864	0.632903	0.216006	-0.549438
179	FROZEN	I	Poor	T	11	F	tibia	osteoblastic	15	1.49038	-1.77008	-0.139707	0.130031	-1.22241	1.70892	-2.43139	1.79673	-1.06225	1.7632	-3.4468	-0.601203	-0.845516	0.676028	0.497231	-2.00109
182	FROZEN	I	Poor	T	13	M	femur	osteoblastic	25	1.52826	-0.614053	-0.189328	0.429753	-0.629225	3.00881	-1.02364	2.2921	0.00460585	0.946417	-0.448527	-0.219083	0.50211	-0.181657	1.03972	-0.0102397
183	FROZEN	II	Poor	T	12	F	femur	poorly differ	75	1.13096	-1.98113	-0.186433	0.211602	-0.811988	1.34819	-1.40594	0.532211	0.28456	1.34079	-0.599068	-1.51453	0.297054	0.867747	1.03458	0.297292
187	FROZEN	I	Poor	T	6	F	femur	osteoblastic	30	0.688239	-1.32929	-0.768595	0.167381	-0.710095	1.55997	-0.809502	0.458496	?	?	?	?	?	?	?	?
234	PARAFIN	II	Poor	T	13	M	femur	osteoblastic	70	0.521047	-3.1937	-0.253047	-0.173425	-2.05692	1.46491	-2.62666	0.400767	-1.49673	-0.851054	-1.53448	-2.32024	-0.344544	0.394646	0.490232	0.543644
254	FROZEN	I	Poor	T	7	M	humerus	osteoblastic	50	0.576217	-0.873226	-0.538083	0.132565	-0.47836	1.39444	-0.867958	-0.892866	0.0531949	-0.134232	-1.16173	-0.733694	0.473628	1.08183	1.38924	-0.529007
256	FROZEN	I	Poor	T	15	M	femur	poorly differ	5	2.3024	-0.741952	-0.0723264	0.912199	-0.200606	2.47668	0.387191	0.920525	0.371818	1.62959	0.361601	-0.022976	1.24475	0.572608	2.26573	0.894508
261	FROZEN	I	Poor	T	13	M	femur	osteoblastic	30	1.0864	-2.16508	-1.14944	-0.0567351	-0.881837	2.12736	-1.00395	0.999645	0.187726	0.78228	0.641259	-1.21402	0.384227	0.658962	0.894607	-0.254857
211	PARAFIN	I	Poor	T	12	F	femur	osteoblastic	40	0.682401	-3.02005	-0.522738	0.114936	-0.921895	2.18713	-1.07304	0.000887828	0.259546	0.108181	-0.460622	-1.01387	1.62303	?	?	?
