# Supplementary material for: Expression analysis of genes associated with human osteosarcoma tumors shows correlation of RUNX2 overexpression with poor response to chemotherapy
Source: BMC Cancer. 2010 May 13;10:202. doi: 10.1186/1471-2407-10-202 (PMC2875220; doi:10.1186/1471-2407-10-202)
Supplement: Additional file 2 — Gene expression levels in osteosarcoma tumors and normal osteoblasts. Values of gene expression are represented as delta-delta Ct (log10). [file 1471-2407-10-202-S2.XLS]

## Sheet: Sheet1
Oligo name	Sequence(5'-3')
RUNX2-F(b)	CCACCTCTGACTTCTGCCTC
RUNX2-R(b)	ATGAAATGCTTGGGAACTGC
DOCK5-F(b)	CTGTAGCAGCCTTAGTCGCC
DOCK5-R(b)	GCAAGGAGAGCTCCACATCT
TNFSRF10A-F	TGAAGGGTCTCAGAGGAGGA
TNFSRF10A-R	GAGTCAAAGGGCACGATGTT
HIST2H2BE-F	TAAGCCGCGTTTGTACTGTG
HIST2H2BE-R	CGTCTTTCTTCTGGGCTTTG
P53-F(b)	GTTCCGAGAGCTGAATGAGG
P53-R(b)	TTATGGCGGGAGGTAGACTG
CDKN1A-F(b)	GACTCTCAGGGTCGAAAACG
CDKN1A-R(b)	GGATTAGGGCTTCCTCTTGG
CCNB1-F	TATGCAGCACCTGGCTAAGA
CCNB1-R	CATGCTTCGATGTGGCATAC
BMP2-F(b)	GCTAGACCTGTATCGCAGGC
BMP2-R(b)	GTTTTCCCACTCGTTTCTGG
IBSP-F(b)	GGGCAGTAGTGACTCATCCG
IBSP-R(b)	TTCTCAGCCTCAGAGTCTTCA
SPP1-F	GCCGAGGTGATAGTGTGGTT
SPP1-R	TGAGGTGATGTCCTCGTCTG
LSAMP-F	TGACCAACGTCACTGAGGAG
LSAMP-R	GTACGGCCAGACTGATGGAT
MYC-F(b)	CTGGTGCTCCATGAGGAGA
MYC-R(b)	CTCTGACCTTTTGCCAGGAG
RECQL4-F(c)	GTCACTCATGGATGACCAGG
RECQL4-R(c)	AGCACGTGTACCTGGGCTG
CDC5L-F(b)	ATGGGACCAAATTGAACAGG
CDC5L-R(b)	TTTCTTGTTGTCGCTGAACG
RB1-F(b)	TCAGCAGAAACTGGCAGAAA
RB1-R(b)	GTGTCCACCAAGGTCCTGAG
FOS-F(b)	CCGGGGATAGCCTCTCTTAC
FOS-R(b)	GTGGGAATGAAGTTGGCACT
PGK-F	ACGGAGGATAAAGTCAGCCA
PGK-R	TGCACAGGAACTAAAAGGCA
