# Supplementary material for: Expression analysis of genes associated with human osteosarcoma tumors shows correlation of RUNX2 overexpression with poor response to chemotherapy
Source: BMC Cancer. 2010 May 13;10:202. doi: 10.1186/1471-2407-10-202 (PMC2875220; doi:10.1186/1471-2407-10-202)
Supplement: Additional file 4 — Detailed results of the statistical analyses of gene expression. Tables represent values calculated using Mann-Whitney and 1-way ANOVA statistical analyses respectively [file 1471-2407-10-202-S4.XLS]

## Sheet: Mann-Whitney Tumors vs Normal
Column ID	p-value	p-value (corrected for ties)	U Statistic	Rank Sum (N)	Rank Sum (T)	Mean Rank (N)	Mean Rank (T)	Median (N)	Median (T)
RECQL4	0.000869457	0.000869457	85	15	238	3	14	-0.0457274	0.979943
DOCK5	0.000939064	0.000939064	2	123	255	24.6	11.5909	-0.0335746	-1.50154
SPP1	0.00180267	0.00180267	105	20	358	4	16.2727	0.196276	2.08088
RUNX2	0.0022242	0.0022242	104	21	357	4.2	16.2273	0.00028944	0.747954
RB1	0.00251943	0.00251943	5	105	195	21	10.2632	-0.0706275	-1.01387
CDKN1A	0.0040881	0.0040881	9	116	262	23.2	11.9091	0.239226	-0.846913
P53	0.0040881	0.0040881	9	116	262	23.2	11.9091	-0.0108284	-1.17614
IBSP	0.0338179	0.0338179	89	36	342	7.2	15.5455	0.172836	0.978081
LSAMP	0.0427821	0.0427821	19	91	209	18.2	11	-0.00784882	-0.77243
MYC	0.054924	0.054924	67	33	220	6.6	12.9412	-0.0248324	0.632903
TNFRSF10A	0.0735908	0.0735908	25	95	256	19	12.1905	0.0193755	-0.486313
BMP2	0.109745	0.109745	70	40	260	8	13.6842	0.0816243	0.78228
HISTH2BE	0.261209	0.261209	73	52	326	10.4	14.8182	0.0368441	0.131298
FOS	0.337254	0.337254	61	49	251	9.8	13.2105	-0.30078	0.500141
CCNB1	0.413676	0.413676	59	51	249	10.2	13.1053	0.0409218	0.115248
CDC5L	0.906449	0.906449	41	59	194	11.8	11.4118	-0.0516187	-0.0513571

## Sheet: Mann-Whitney Poor vs Good 
Column ID	p-value	p-value (corrected for ties)	U Statistic	Rank Sum (Good)	Rank Sum (Poor)	Mean Rank (Good)	Mean Rank (Poor)	Median (Good)	Median (Poor)
RUNX2	0.0278228	0.0278228	94	93	160	8.45455	14.5455	0.447606	1.0864
LSAMP	0.141644	0.141644	63	72	118	8	11.8	-1.39378	-0.529845
RB1	0.141644	0.141644	63	72	118	8	11.8	-1.51478	-0.667449
BMP2	0.369108	0.369108	56	79	111	8.77778	11.1	0.343856	0.864348
P53	0.450161	0.450161	72	115	138	10.4545	12.5455	-1.45506	-1.02364
IBSP	0.450161	0.450161	49	138	115	12.5455	10.4545	1.19693	0.920525
CCNB1	0.462433	0.462433	54	81	109	9	10.9	0.0921147	0.187445
MYC	0.563703	0.563703	42	75	78	8.33333	9.75	0.267516	0.645932
FOS	0.567628	0.567628	52	83	107	9.22222	10.7	0.500141	0.487869
SPP1	0.57674	0.57674	52	135	118	12.2727	10.7273	2.4334	2.03441
CDC5L	0.630427	0.630427	31	86	67	9.55556	8.375	-0.0513571	-0.132548
CDKN1A	0.717981	0.717981	66	121	132	11	12	-0.982036	-0.811988
RECQL4	0.84739	0.84739	34	83	70	9.22222	8.75	0.979943	0.964594
DOCK5	0.869603	0.869603	58	129	124	11.7273	11.2727	-1.57225	-1.43083
HISTH2BE	0.973808	0.973808	61	126	127	11.4545	11.5455	0.186313	0.130031
TNFRSF10A	1	1	55	110	121	11	11	-0.512299	-0.253047

## Sheet: ANOVA
Column ID	p-value(Tumor vs. Normal)	Ratio(Tumor vs. Normal)	Fold-Change(Tumor vs. Normal)	p-value(Unfavorable vs. Favorable)	Ratio(Unfavorable vs. Favorable)	Fold-Change(Unfavorable vs Favorable)	F(Group)	F(Error)
RUNX2	0.000948652	7.12674	7.12674	0.0137019	3.29937	3.29937	10.631	1
SPP1	0.00021425	113.973	113.973	0.842062	0.828173	-1.20748	9.50263	1
DOCK5	0.000438771	0.0271659	-36.8109	0.551487	0.631089	-1.58456	8.47455	1
RECQL4	0.00160621	10.158	10.158	0.830426	0.877445	-1.13967	6.80681	1
P53	0.00187731	0.0484668	-20.6327	0.508497	1.64984	1.64984	6.3237	1
CDKN1A	0.00376396	0.116109	-8.61257	0.684854	1.26781	1.26781	5.23108	1
RB1	0.0134716	0.0672518	-14.8695	0.0877211	5.1427	5.1427	5.13	1
LSAMP	0.0522604	0.0865365	-11.5558	0.186009	4.41976	4.41976	2.98553	1
MYC	0.0819031	3.0538	3.0538	0.423576	1.60726	1.60726	1.98112	1
IBSP	0.0839511	9.61258	9.61258	0.837789	0.799663	-1.25053	1.64691	1
BMP2	0.167216	3.85803	3.85803	0.368461	2.20927	2.20927	1.47841	1
TNFRSF10A	0.151116	0.427134	-2.34119	0.891157	0.932788	-1.07206	1.117	1
FOS	0.510942	2.3396	2.3396	0.362025	2.95156	2.95156	0.673121	1
CDC5L	0.893148	0.884425	-1.13068	0.439134	0.506269	-1.97523	0.318744	1
HISTH2BE	0.538269	1.29734	1.29734	0.785423	1.10384	1.10384	0.232827	1
CCNB1	0.759988	0.834341	-1.19855	0.956366	0.970823	-1.03005	0.0498703	1
